# Supplementary material for: Diagnostic Accuracy of Machine-Learning Models on Predicting Chemo-Brain in Breast Cancer Survivors Previously Treated with Chemotherapy: A Meta-Analysis
Source: Int J Environ Res Public Health. 2022 Dec 15;19(24):16832. doi: 10.3390/ijerph192416832 (PMC9779296; doi:10.3390/ijerph192416832)
Supplement: Supplementary file 1 [file ijerph-19-16832-s001.zip]

Archive with 1 entries (1 files):
- ijerph-2068506-supplementary.pdf
